# Supplementary material for: The first complete chloroplast genome sequences of Ulmus species by de novo sequencing: Genome comparative and taxonomic position analysis
Source: PLoS One. 2017 Feb 3;12(2):e0171264. doi: 10.1371/journal.pone.0171264 (PMC5291543; doi:10.1371/journal.pone.0171264)
Supplement: S1 Table — (XLS) [file pone.0171264.s006.xls]

## Sheet: Sheet1
##fileformat=VCFv4.1
##FORMAT=<ID=GT,Number=1,Type=String,Description="Genotype">
#CHROM	POS	REF	ALT	FORMAT	U. davidiana Planch. var.	U. macrocarpa	U.davidiana	U. laciniata	type	location
Ulmus pumila	118	T	A	GT	0	0	1	0	LSC	out between 0 & trnH-GTG:[237,310]-
Ulmus pumila	125	G	A	GT	0	0	1	1	LSC	out between 0 & trnH-GTG:[237,310]-
Ulmus pumila	126	A	G	GT	0	0	1	0	LSC	out between 0 & trnH-GTG:[237,310]-
Ulmus pumila	130	A	C	GT	0	0	1	0	LSC	out between 0 & trnH-GTG:[237,310]-
Ulmus pumila	133	A	T	GT	0	0	1	0	LSC	out between 0 & trnH-GTG:[237,310]-
Ulmus pumila	134	T	A	GT	0	0	1	0	LSC	out between 0 & trnH-GTG:[237,310]-
Ulmus pumila	136	T	C,G	GT	2	2	1	2	LSC	out between 0 & trnH-GTG:[237,310]-
Ulmus pumila	137	A	G	GT	0	0	0	1	LSC	out between 0 & trnH-GTG:[237,310]-
Ulmus pumila	139	T	A	GT	0	0	1	0	LSC	out between 0 & trnH-GTG:[237,310]-
Ulmus pumila	140	T	C	GT	0	0	1	0	LSC	out between 0 & trnH-GTG:[237,310]-
Ulmus pumila	141	TGTTTCTTCGTCTTTA------------------CAAAAAAAAAA------AATAGGAGGTAAATTCACTGTATTTCTCGTATGAGTTATATATTATATAACTATATAATTAATATTATGGGCGAACGACGGGAATTGAACCCGCGCATGGTGGATTCACAATCCACTGCCTTGATCCACTTGGCTACATCCGCCCCCTACCCTATATATATATATAAGTAGAAATTAT-AAACAAAAGTTATGTAAATTTTATTAATAAAAAAGGAGCAATACCAATCC	T,TCTTTCTTCGTCTTCAACTTTCAGTTCCGGTTATTATATGGACAGTCCTTCGGACGGAGGTAAATTCACTGTATTTATCGTATGAGTTATCTATTCTATAACTATCTA------ATTATGGGCGAACGACGGGAATTGAACCCGCGCATGGTGGATTCACAATCCACTGCCTTGATCCACTTGGCTACATCCGCCCCCTACCCTATAT------ATAAGTCGAAATTATGAAACAAAAGTGATGTCAATTTGATTCAGAAAAAAGGAGCA---------C,TCTTTCTTCGTCTTCAACTTTCAGTTCCGGTTATTATATGGACAGTCCTTCGGACGGAGGTAAATTCACTGTATTTATCGTATGAGTTATCTATTCTATAACTATCTA------AT…	GT	2	2	1	3	LSC	out between 0 & trnH-GTG:[237,310]-
Ulmus pumila	142	G	-,C	GT	2	2	1	2	LSC	out between 0 & trnH-GTG:[237,310]-
Ulmus pumila	155	T	-,C	GT	2	2	1	2	LSC	out between 0 & trnH-GTG:[237,310]-
Ulmus pumila	157	C	-,T	GT	2	2	1	2	LSC	out between 0 & trnH-GTG:[237,310]-
Ulmus pumila	159	A	-,T	GT	2	2	1	2	LSC	out between 0 & trnH-GTG:[237,310]-
Ulmus pumila	161	A	-,T	GT	2	2	1	2	LSC	out between 0 & trnH-GTG:[237,310]-
Ulmus pumila	162	A	-,G	GT	2	2	1	2	LSC	out between 0 & trnH-GTG:[237,310]-
Ulmus pumila	163	A	-,G	GT	2	2	1	2	LSC	out between 0 & trnH-GTG:[237,310]-
Ulmus pumila	165	A	-,C	GT	2	2	1	2	LSC	out between 0 & trnH-GTG:[237,310]-
Ulmus pumila	167	A	-,G	GT	2	2	1	2	LSC	out between 0 & trnH-GTG:[237,310]-
Ulmus pumila	168	A	-,G	GT	2	2	1	2	LSC	out between 0 & trnH-GTG:[237,310]-
Ulmus pumila	169	A	-,G	GT	2	2	1	2	LSC	out between 0 & trnH-GTG:[237,310]-
Ulmus pumila	170	T	-,A	GT	2	2	1	2	LSC	out between 0 & trnH-GTG:[237,310]-
Ulmus pumila	171	A	-,C	GT	2	2	1	2	LSC	out between 0 & trnH-GTG:[237,310]-
Ulmus pumila	193	C	-,A	GT	2	2	1	2	LSC	out between 0 & trnH-GTG:[237,310]-
Ulmus pumila	207	A	-,C	GT	2	2	1	2	LSC	out between 0 & trnH-GTG:[237,310]-
Ulmus pumila	212	A	-,C	GT	2	2	1	2	LSC	out between 0 & trnH-GTG:[237,310]-
Ulmus pumila	222	A	-,C	GT	2	2	1	2	LSC	out between 0 & trnH-GTG:[237,310]-
Ulmus pumila	337	A	-,C	GT	2	2	1	2	LSC	out between trnH-GTG:[237,310]- & psbA:[466,1527]-
Ulmus pumila	356	T	-,G	GT	2	2	1	2	LSC	out between trnH-GTG:[237,310]- & psbA:[466,1527]-
Ulmus pumila	361	A	-,C	GT	2	2	1	2	LSC	out between trnH-GTG:[237,310]- & psbA:[466,1527]-
Ulmus pumila	362	A	-,G	GT	0	0	1	2	LSC	out between trnH-GTG:[237,310]- & psbA:[466,1527]-
Ulmus pumila	367	T	-,G	GT	2	2	1	2	LSC	out between trnH-GTG:[237,310]- & psbA:[466,1527]-
Ulmus pumila	371	A	-,C	GT	2	2	1	2	LSC	out between trnH-GTG:[237,310]- & psbA:[466,1527]-
Ulmus pumila	373	T	-,G	GT	2	2	1	2	LSC	out between trnH-GTG:[237,310]- & psbA:[466,1527]-
Ulmus pumila	402	G	T	GT	0	0	1	0	LSC	out between trnH-GTG:[237,310]- & psbA:[466,1527]-
Ulmus pumila	404	A	G	GT	0	0	1	0	LSC	out between trnH-GTG:[237,310]- & psbA:[466,1527]-
Ulmus pumila	416	G	T	GT	0	0	1	0	LSC	out between trnH-GTG:[237,310]- & psbA:[466,1527]-
Ulmus pumila	417	G	A	GT	0	0	1	0	LSC	out between trnH-GTG:[237,310]- & psbA:[466,1527]-
Ulmus pumila	430	T	G	GT	1	1	0	1	LSC	out between trnH-GTG:[237,310]- & psbA:[466,1527]-
Ulmus pumila	432	C	T	GT	0	0	1	0	LSC	out between trnH-GTG:[237,310]- & psbA:[466,1527]-
Ulmus pumila	435	T	C	GT	0	0	1	0	LSC	out between trnH-GTG:[237,310]- & psbA:[466,1527]-
Ulmus pumila	439	G	T	GT	0	0	1	0	LSC	out between trnH-GTG:[237,310]- & psbA:[466,1527]-
Ulmus pumila	456	G	T	GT	0	0	1	0	LSC	out between trnH-GTG:[237,310]- & psbA:[466,1527]-
Ulmus pumila	459	A	C	GT	0	0	1	0	LSC	out between trnH-GTG:[237,310]- & psbA:[466,1527]-
Ulmus pumila	460	G	A	GT	0	0	1	0	LSC	out between trnH-GTG:[237,310]- & psbA:[466,1527]-
Ulmus pumila	472	A	G	GT	0	0	1	0	LSC	in psbA:[466,1527]-
Ulmus pumila	475	G	T	GT	0	0	1	0	LSC	in psbA:[466,1527]-
Ulmus pumila	476	A	G	GT	0	0	1	0	LSC	in psbA:[466,1527]-
Ulmus pumila	480	A	C	GT	0	0	1	0	LSC	in psbA:[466,1527]-
Ulmus pumila	490	AACAGC	A	GT	1	1	0	1	LSC	in psbA:[466,1527]-
Ulmus pumila	517	G	A	GT	0	0	1	0	LSC	in psbA:[466,1527]-
Ulmus pumila	553	A	G	GT	0	0	1	0	LSC	in psbA:[466,1527]-
Ulmus pumila	559	A	G	GT	0	0	1	0	LSC	in psbA:[466,1527]-
Ulmus pumila	567	T	G	GT	1	1	0	1	LSC	in psbA:[466,1527]-
Ulmus pumila	571	A	C	GT	1	1	0	1	LSC	in psbA:[466,1527]-
Ulmus pumila	574	A	C	GT	0	0	1	0	LSC	in psbA:[466,1527]-
Ulmus pumila	585	T	G	GT	1	1	0	1	LSC	in psbA:[466,1527]-
Ulmus pumila	613	A	G	GT	0	0	0	1	LSC	in psbA:[466,1527]-
Ulmus pumila	638	A	C	GT	1	1	0	1	LSC	in psbA:[466,1527]-
Ulmus pumila	650	A	G	GT	0	0	0	1	LSC	in psbA:[466,1527]-
Ulmus pumila	652	A	G	GT	0	0	1	0	LSC	in psbA:[466,1527]-
Ulmus pumila	658	A	T	GT	0	0	1	0	LSC	in psbA:[466,1527]-
Ulmus pumila	670	G	A	GT	0	0	1	0	LSC	in psbA:[466,1527]-
Ulmus pumila	673	G	A	GT	0	0	1	0	LSC	in psbA:[466,1527]-
Ulmus pumila	679	G	A,C	GT	0	0	1	2	LSC	in psbA:[466,1527]-
Ulmus pumila	705	G	A	GT	0	0	0	1	LSC	in psbA:[466,1527]-
Ulmus pumila	706	G	A	GT	0	0	1	0	LSC	in psbA:[466,1527]-
Ulmus pumila	712	A	G	GT	0	0	1	0	LSC	in psbA:[466,1527]-
Ulmus pumila	718	A	T	GT	0	0	1	0	LSC	in psbA:[466,1527]-
Ulmus pumila	727	G	A	GT	0	0	1	0	LSC	in psbA:[466,1527]-
Ulmus pumila	770	C	G	GT	1	1	0	1	LSC	in psbA:[466,1527]-
Ulmus pumila	772	A	G	GT	0	0	1	0	LSC	in psbA:[466,1527]-
Ulmus pumila	778	A	G	GT	0	0	1	0	LSC	in psbA:[466,1527]-
Ulmus pumila	786	T	G	GT	1	1	0	1	LSC	in psbA:[466,1527]-
Ulmus pumila	790	A	C	GT	1	1	0	1	LSC	in psbA:[466,1527]-
Ulmus pumila	792	A	C	GT	1	1	0	1	LSC	in psbA:[466,1527]-
Ulmus pumila	793	A	G	GT	0	0	1	0	LSC	in psbA:[466,1527]-
Ulmus pumila	824	T	G	GT	1	1	0	1	LSC	in psbA:[466,1527]-
Ulmus pumila	824	TC	G,GA	GT	2	2	0	1	LSC	in psbA:[466,1527]-
Ulmus pumila	825	C	-,A	GT	2	2	0	1	LSC	in psbA:[466,1527]-
Ulmus pumila	837	C	T	GT	0	0	0	1	LSC	in psbA:[466,1527]-
Ulmus pumila	838	A	C	GT	0	0	0	1	LSC	in psbA:[466,1527]-
Ulmus pumila	845	G	C	GT	1	1	0	1	LSC	in psbA:[466,1527]-
Ulmus pumila	848	G	C	GT	1	1	0	1	LSC	in psbA:[466,1527]-
Ulmus pumila	1710	AT	A	GT	1	0	0	0	LSC	out between psbA:[466,1527]- & matK:[2165,3682]-
Ulmus pumila	1905	AA	A	GT	1	0	1	0	LSC	out between psbA:[466,1527]- & matK:[2165,3682]-
Ulmus pumila	2881	A	G	GT	0	0	1	0	LSC	in matK:[2165,3682]-
Ulmus pumila	3948	C	CA	GT	0	0	1	0	LSC	out between matK:[2165,3682]- & trnK-TTT:[4466,4501]-
Ulmus pumila	4008	C	T	GT	0	0	1	0	LSC	out between matK:[2165,3682]- & trnK-TTT:[4466,4501]-
Ulmus pumila	4246	A	C	GT	0	0	1	0	LSC	out between matK:[2165,3682]- & trnK-TTT:[4466,4501]-
Ulmus pumila	4256	T	C	GT	1	0	0	0	LSC	out between matK:[2165,3682]- & trnK-TTT:[4466,4501]-
Ulmus pumila	4258	C	A	GT	1	0	0	0	LSC	out between matK:[2165,3682]- & trnK-TTT:[4466,4501]-
Ulmus pumila	4259	A	C	GT	1	0	0	0	LSC	out between matK:[2165,3682]- & trnK-TTT:[4466,4501]-
Ulmus pumila	4260	C	G	GT	1	0	0	0	LSC	out between matK:[2165,3682]- & trnK-TTT:[4466,4501]-
Ulmus pumila	4261	G	C	GT	1	0	0	0	LSC	out between matK:[2165,3682]- & trnK-TTT:[4466,4501]-
Ulmus pumila	4265	C	A	GT	1	0	0	0	LSC	out between matK:[2165,3682]- & trnK-TTT:[4466,4501]-
Ulmus pumila	4267	A	G	GT	1	0	0	0	LSC	out between matK:[2165,3682]- & trnK-TTT:[4466,4501]-
Ulmus pumila	4268	G	A	GT	1	0	0	0	LSC	out between matK:[2165,3682]- & trnK-TTT:[4466,4501]-
Ulmus pumila	4270	A	T	GT	1	0	0	0	LSC	out between matK:[2165,3682]- & trnK-TTT:[4466,4501]-
Ulmus pumila	4271	T	A	GT	1	0	0	0	LSC	out between matK:[2165,3682]- & trnK-TTT:[4466,4501]-
Ulmus pumila	6318	CAA	C,C-A	GT	1	2	2	0	LSC	out between trnK-TTT:[4466,4501]- & trnL-TAA:[7092,7129]-
Ulmus pumila	8727	A-----T	A,ATTTTTT	GT	2	0	1	0	LSC	out between psbK:[8262,8447]+ & psbI:[8843,8992]+
Ulmus pumila	8989	T-A	T,TAA	GT	1	2	0	0	LSC	in psbI:[8843,8992]+
Ulmus pumila	9068	TTAAAAAAAAAATAATAAA	T	GT	1	0	1	0	LSC	out between psbI:[8843,8992]+ & trnS-GCT:[9159,9246]-
Ulmus pumila	9536	C	CAATAAAATAATATTAAATT	GT	0	0	1	0	LSC	out between trnL-TAA:[9452,9489]+ & trnL-TAA:[9608,9640]+
Ulmus pumila	13748	T	G	GT	1	1	1	1	LSC	out between atpA:[11638,13161]- & atpH:[14857,15102]-
Ulmus pumila	13755	T	C	GT	1	1	1	1	LSC	out between atpA:[11638,13161]- & atpH:[14857,15102]-
Ulmus pumila	13779	T	C	GT	1	1	1	1	LSC	out between atpA:[11638,13161]- & atpH:[14857,15102]-
Ulmus pumila	13803	A	C	GT	1	1	1	1	LSC	out between atpA:[11638,13161]- & atpH:[14857,15102]-
Ulmus pumila	13804	AAAT	A	GT	1	1	1	1	LSC	out between atpA:[11638,13161]- & atpH:[14857,15102]-
Ulmus pumila	13810	T	A	GT	1	1	1	1	LSC	out between atpA:[11638,13161]- & atpH:[14857,15102]-
Ulmus pumila	13813	T	A	GT	1	1	1	1	LSC	out between atpA:[11638,13161]- & atpH:[14857,15102]-
Ulmus pumila	13819	T	A	GT	1	1	1	1	LSC	out between atpA:[11638,13161]- & atpH:[14857,15102]-
Ulmus pumila	13889	A	G	GT	1	1	1	1	LSC	out between atpA:[11638,13161]- & atpH:[14857,15102]-
Ulmus pumila	13891	T	C	GT	1	1	1	1	LSC	out between atpA:[11638,13161]- & atpH:[14857,15102]-
Ulmus pumila	13901	T	TTTC	GT	1	1	1	1	LSC	out between atpA:[11638,13161]- & atpH:[14857,15102]-
Ulmus pumila	13912	C	T	GT	1	1	1	1	LSC	out between atpA:[11638,13161]- & atpH:[14857,15102]-
Ulmus pumila	13924	G	C	GT	1	1	1	1	LSC	out between atpA:[11638,13161]- & atpH:[14857,15102]-
Ulmus pumila	13975	A	AAATTGGATAAAATAAAG	GT	1	1	1	1	LSC	out between atpA:[11638,13161]- & atpH:[14857,15102]-
Ulmus pumila	13985	A	C	GT	1	1	1	1	LSC	out between atpA:[11638,13161]- & atpH:[14857,15102]-
Ulmus pumila	14027	A	C	GT	1	1	1	1	LSC	out between atpA:[11638,13161]- & atpH:[14857,15102]-
Ulmus pumila	14047	A	G	GT	1	1	1	1	LSC	out between atpA:[11638,13161]- & atpH:[14857,15102]-
Ulmus pumila	14056	CAA	C	GT	1	1	1	1	LSC	out between atpA:[11638,13161]- & atpH:[14857,15102]-
Ulmus pumila	14086	T	G	GT	1	1	1	1	LSC	out between atpA:[11638,13161]- & atpH:[14857,15102]-
Ulmus pumila	14096	T	C	GT	1	1	1	1	LSC	out between atpA:[11638,13161]- & atpH:[14857,15102]-
Ulmus pumila	14123	T	C	GT	1	1	1	1	LSC	out between atpA:[11638,13161]- & atpH:[14857,15102]-
Ulmus pumila	14128	T	C	GT	1	1	1	1	LSC	out between atpA:[11638,13161]- & atpH:[14857,15102]-
Ulmus pumila	14147	A	G	GT	1	1	1	1	LSC	out between atpA:[11638,13161]- & atpH:[14857,15102]-
Ulmus pumila	14185	C	G	GT	1	1	1	1	LSC	out between atpA:[11638,13161]- & atpH:[14857,15102]-
Ulmus pumila	14252	A	C	GT	1	1	1	1	LSC	out between atpA:[11638,13161]- & atpH:[14857,15102]-
Ulmus pumila	14283	A	G	GT	1	1	1	1	LSC	out between atpA:[11638,13161]- & atpH:[14857,15102]-
Ulmus pumila	14305	G	GA	GT	1	1	1	1	LSC	out between atpA:[11638,13161]- & atpH:[14857,15102]-
Ulmus pumila	14310	T	A	GT	1	1	1	1	LSC	out between atpA:[11638,13161]- & atpH:[14857,15102]-
Ulmus pumila	14354	T	C	GT	1	1	1	1	LSC	out between atpA:[11638,13161]- & atpH:[14857,15102]-
Ulmus pumila	14365	T	C	GT	1	1	1	1	LSC	out between atpA:[11638,13161]- & atpH:[14857,15102]-
Ulmus pumila	14393	T	C	GT	1	1	1	1	LSC	out between atpA:[11638,13161]- & atpH:[14857,15102]-
Ulmus pumila	14444	A	G	GT	1	1	1	1	LSC	out between atpA:[11638,13161]- & atpH:[14857,15102]-
Ulmus pumila	14457	G	A	GT	1	1	1	1	LSC	out between atpA:[11638,13161]- & atpH:[14857,15102]-
Ulmus pumila	14459	T	C	GT	1	1	1	1	LSC	out between atpA:[11638,13161]- & atpH:[14857,15102]-
Ulmus pumila	14462	C	CA	GT	1	1	1	1	LSC	out between atpA:[11638,13161]- & atpH:[14857,15102]-
Ulmus pumila	14504	T	G	GT	1	1	1	1	LSC	out between atpA:[11638,13161]- & atpH:[14857,15102]-
Ulmus pumila	14543	T	TATATATATTTTTATTTTGATTCTATTATTTTTCTAAATACTACTACTAAATAATCTACTAAATAA-------TAAATACTAAATATAATAAATACTAAATTAGAGTAAAA,TATATATATTTTTATTTTGATTCTATTATTTTTCTAAATACTACTACTAAATAATCTACTAAATAATAAATACTAAATACTAAATATAATAAATACTAAATTAGAGTAAAA	GT	2	1	1	1	LSC	out between atpA:[11638,13161]- & atpH:[14857,15102]-
Ulmus pumila	14577	G	T	GT	1	1	1	1	LSC	out between atpA:[11638,13161]- & atpH:[14857,15102]-
Ulmus pumila	14590	T	A	GT	1	1	1	1	LSC	out between atpA:[11638,13161]- & atpH:[14857,15102]-
Ulmus pumila	14629	T	C	GT	1	1	1	1	LSC	out between atpA:[11638,13161]- & atpH:[14857,15102]-
Ulmus pumila	14710	A	C	GT	1	1	1	1	LSC	out between atpA:[11638,13161]- & atpH:[14857,15102]-
Ulmus pumila	14711	G	T	GT	1	1	1	1	LSC	out between atpA:[11638,13161]- & atpH:[14857,15102]-
Ulmus pumila	14721	A	G	GT	1	1	1	1	LSC	out between atpA:[11638,13161]- & atpH:[14857,15102]-
Ulmus pumila	14783	T	A	GT	1	1	1	1	LSC	out between atpA:[11638,13161]- & atpH:[14857,15102]-
Ulmus pumila	14788	T	C	GT	1	1	1	1	LSC	out between atpA:[11638,13161]- & atpH:[14857,15102]-
Ulmus pumila	14801	A	G	GT	1	1	1	1	LSC	out between atpA:[11638,13161]- & atpH:[14857,15102]-
Ulmus pumila	14815	T	C	GT	1	1	1	1	LSC	out between atpA:[11638,13161]- & atpH:[14857,15102]-
Ulmus pumila	14830	AATAAAT	A	GT	1	1	1	1	LSC	out between atpA:[11638,13161]- & atpH:[14857,15102]-
Ulmus pumila	14842	C	T	GT	1	1	1	1	LSC	out between atpA:[11638,13161]- & atpH:[14857,15102]-
Ulmus pumila	14873	A	G	GT	1	1	1	1	LSC	in atpH:[14857,15102]-
Ulmus pumila	14901	T	G	GT	1	1	1	1	LSC	in atpH:[14857,15102]-
Ulmus pumila	14918	T	G	GT	1	1	1	1	LSC	in atpH:[14857,15102]-
Ulmus pumila	14948	A	G	GT	1	1	1	1	LSC	in atpH:[14857,15102]-
Ulmus pumila	14969	A	G	GT	1	1	1	1	LSC	in atpH:[14857,15102]-
Ulmus pumila	16613	T	TA	GT	1	0	0	0	LSC	out between atpI:[15845,16588]- & rps2:[16816,17526]-
Ulmus pumila	17556	TA-AAAAAAAAAAGAGATAAGGATAAGGCACCCCG--AAA	T,TA-AAAAAAAAAAGAGATAAGGATAAGGCACCCCG-AAAA,TAAAAAAAAAAAAGAGATAAGGATAAGGCACCCCGAAAAA,TT-AAAAAAAAAAGAGATAAGGATAAGGCACCCCG-AAAA	GT	3	2	4	1	LSC	out between rps2:[16816,17526]- & rpoC2:[17749,21903]-
Ulmus pumila	17557	A	-,T	GT	0	0	2	1	LSC	out between rps2:[16816,17526]- & rpoC2:[17749,21903]-
Ulmus pumila	19778	CT	C	GT	1	0	0	0	LSC	in rpoC2:[17749,21903]-
Ulmus pumila	20814	T	G	GT	0	0	1	0	LSC	in rpoC2:[17749,21903]-
Ulmus pumila	23185	T	C	GT	1	1	1	1	LSC	in rpoC1:[22096,23706]-
Ulmus pumila	23194	A	G	GT	1	1	1	1	LSC	in rpoC1:[22096,23706]-
Ulmus pumila	23199	T	G	GT	1	1	1	1	LSC	in rpoC1:[22096,23706]-
Ulmus pumila	23214	G	A	GT	1	1	1	1	LSC	in rpoC1:[22096,23706]-
Ulmus pumila	23239	T	G	GT	1	1	1	1	LSC	in rpoC1:[22096,23706]-
Ulmus pumila	23272	G	A	GT	1	1	1	1	LSC	in rpoC1:[22096,23706]-
Ulmus pumila	23305	C	A	GT	1	1	1	1	LSC	in rpoC1:[22096,23706]-
Ulmus pumila	23308	T	C	GT	1	1	1	1	LSC	in rpoC1:[22096,23706]-
Ulmus pumila	23329	A	T	GT	1	1	1	1	LSC	in rpoC1:[22096,23706]-
Ulmus pumila	23337	G	C	GT	1	1	1	1	LSC	in rpoC1:[22096,23706]-
Ulmus pumila	23356	G	T	GT	1	1	1	1	LSC	in rpoC1:[22096,23706]-
Ulmus pumila	23455	T	C	GT	1	1	1	1	LSC	in rpoC1:[22096,23706]-
Ulmus pumila	23457	C	T	GT	1	1	1	1	LSC	in rpoC1:[22096,23706]-
Ulmus pumila	23461	T	C	GT	1	1	1	1	LSC	in rpoC1:[22096,23706]-
Ulmus pumila	23470	G	C	GT	1	1	1	1	LSC	in rpoC1:[22096,23706]-
Ulmus pumila	23490	C	A	GT	1	1	1	1	LSC	in rpoC1:[22096,23706]-
Ulmus pumila	23503	T	A	GT	1	1	1	1	LSC	in rpoC1:[22096,23706]-
Ulmus pumila	23511	G	T	GT	1	1	1	1	LSC	in rpoC1:[22096,23706]-
Ulmus pumila	23542	T	G	GT	1	1	1	1	LSC	in rpoC1:[22096,23706]-
Ulmus pumila	23548	C	A	GT	1	1	1	1	LSC	in rpoC1:[22096,23706]-
Ulmus pumila	23550	C	T	GT	1	1	1	1	LSC	in rpoC1:[22096,23706]-
Ulmus pumila	23583	T	C	GT	1	1	1	1	LSC	in rpoC1:[22096,23706]-
Ulmus pumila	23614	G	A	GT	1	1	1	1	LSC	in rpoC1:[22096,23706]-
Ulmus pumila	23635	G	T	GT	1	1	1	1	LSC	in rpoC1:[22096,23706]-
Ulmus pumila	23656	C	T	GT	1	1	1	1	LSC	in rpoC1:[22096,23706]-
Ulmus pumila	23688	T	C	GT	1	1	1	1	LSC	in rpoC1:[22096,23706]-
Ulmus pumila	23689	A	G	GT	1	1	1	1	LSC	in rpoC1:[22096,23706]-
Ulmus pumila	23720	A	C	GT	1	1	1	1	LSC	out between rpoC1:[22096,23706]- & rpoC1:[24485,24940]-
Ulmus pumila	23762	T	C	GT	1	1	1	1	LSC	out between rpoC1:[22096,23706]- & rpoC1:[24485,24940]-
Ulmus pumila	23787	T	C	GT	1	1	1	1	LSC	out between rpoC1:[22096,23706]- & rpoC1:[24485,24940]-
Ulmus pumila	23795	G	GATAAAAAAAAGAA	GT	1	1	1	1	LSC	out between rpoC1:[22096,23706]- & rpoC1:[24485,24940]-
Ulmus pumila	23799	A	G	GT	1	1	1	1	LSC	out between rpoC1:[22096,23706]- & rpoC1:[24485,24940]-
Ulmus pumila	23800	T	G	GT	1	1	1	1	LSC	out between rpoC1:[22096,23706]- & rpoC1:[24485,24940]-
Ulmus pumila	23802	C	T	GT	1	1	1	1	LSC	out between rpoC1:[22096,23706]- & rpoC1:[24485,24940]-
Ulmus pumila	23803	C	T	GT	1	1	1	1	LSC	out between rpoC1:[22096,23706]- & rpoC1:[24485,24940]-
Ulmus pumila	23805	G	A	GT	1	1	1	1	LSC	out between rpoC1:[22096,23706]- & rpoC1:[24485,24940]-
Ulmus pumila	23824	T	A	GT	1	1	1	1	LSC	out between rpoC1:[22096,23706]- & rpoC1:[24485,24940]-
Ulmus pumila	23827	AACCCC	A	GT	1	1	1	1	LSC	out between rpoC1:[22096,23706]- & rpoC1:[24485,24940]-
Ulmus pumila	23835	A	AAAAAGAT	GT	1	1	1	1	LSC	out between rpoC1:[22096,23706]- & rpoC1:[24485,24940]-
Ulmus pumila	23837	C	A	GT	1	1	1	1	LSC	out between rpoC1:[22096,23706]- & rpoC1:[24485,24940]-
Ulmus pumila	23843	T	C	GT	1	1	1	1	LSC	out between rpoC1:[22096,23706]- & rpoC1:[24485,24940]-
Ulmus pumila	23856	T	C	GT	1	1	1	1	LSC	out between rpoC1:[22096,23706]- & rpoC1:[24485,24940]-
Ulmus pumila	23860	T	A	GT	1	1	1	1	LSC	out between rpoC1:[22096,23706]- & rpoC1:[24485,24940]-
Ulmus pumila	23861	T	G	GT	1	1	1	1	LSC	out between rpoC1:[22096,23706]- & rpoC1:[24485,24940]-
Ulmus pumila	23863	A	G	GT	1	1	1	1	LSC	out between rpoC1:[22096,23706]- & rpoC1:[24485,24940]-
Ulmus pumila	23866	C	T	GT	1	1	1	1	LSC	out between rpoC1:[22096,23706]- & rpoC1:[24485,24940]-
Ulmus pumila	23870	A	G	GT	1	1	1	1	LSC	out between rpoC1:[22096,23706]- & rpoC1:[24485,24940]-
Ulmus pumila	23871	G	C	GT	1	1	1	1	LSC	out between rpoC1:[22096,23706]- & rpoC1:[24485,24940]-
Ulmus pumila	23878	A	T	GT	1	1	1	1	LSC	out between rpoC1:[22096,23706]- & rpoC1:[24485,24940]-
Ulmus pumila	23888	T	A	GT	1	1	1	1	LSC	out between rpoC1:[22096,23706]- & rpoC1:[24485,24940]-
Ulmus pumila	23891	T	C	GT	1	1	1	1	LSC	out between rpoC1:[22096,23706]- & rpoC1:[24485,24940]-
Ulmus pumila	23891	TGCTTTTTTATTTCA	C--------------------------TTCTTCTTTTTTTTAGTAGATATTTTTATATTATTAGTATTAG,C-TTTTTTTTTTTTATTTTATTATTTTTTTTTTTTTTTTTTAGTAGATATTTTTATATTATTAGTATTAG,CTTTTTTTTTTTTTATTTTATTATTTTTTTTTTTTTTTTTTAGTAGATATTTTTATATTATTAGTATTAG	GT	2	3	1	3	LSC	out between rpoC1:[22096,23706]- & rpoC1:[24485,24940]-
Ulmus pumila	23892	G	-,T	GT	1	2	1	2	LSC	out between rpoC1:[22096,23706]- & rpoC1:[24485,24940]-
Ulmus pumila	23893	C	-,T	GT	2	2	1	2	LSC	out between rpoC1:[22096,23706]- & rpoC1:[24485,24940]-
Ulmus pumila	23900	A	-,T	GT	2	2	1	2	LSC	out between rpoC1:[22096,23706]- & rpoC1:[24485,24940]-
Ulmus pumila	23904	C	-,T	GT	2	2	1	2	LSC	out between rpoC1:[22096,23706]- & rpoC1:[24485,24940]-
Ulmus pumila	23905	-	C,T	GT	2	2	1	2	LSC	out between rpoC1:[22096,23706]- & rpoC1:[24485,24940]-
Ulmus pumila	23905	-	C,T	GT	2	2	1	2	LSC	out between rpoC1:[22096,23706]- & rpoC1:[24485,24940]-
Ulmus pumila	23912	T	G	GT	1	1	1	1	LSC	out between rpoC1:[22096,23706]- & rpoC1:[24485,24940]-
Ulmus pumila	23913	A	G	GT	1	1	1	1	LSC	out between rpoC1:[22096,23706]- & rpoC1:[24485,24940]-
Ulmus pumila	23915	G	A	GT	1	1	1	1	LSC	out between rpoC1:[22096,23706]- & rpoC1:[24485,24940]-
Ulmus pumila	23928	TATATCAATATTCAATA	T	GT	1	1	1	1	LSC	out between rpoC1:[22096,23706]- & rpoC1:[24485,24940]-
Ulmus pumila	23946	A	C	GT	1	1	1	1	LSC	out between rpoC1:[22096,23706]- & rpoC1:[24485,24940]-
Ulmus pumila	23948	C	T	GT	1	1	1	1	LSC	out between rpoC1:[22096,23706]- & rpoC1:[24485,24940]-
Ulmus pumila	23955	A	G	GT	1	1	1	1	LSC	out between rpoC1:[22096,23706]- & rpoC1:[24485,24940]-
Ulmus pumila	23959	TAAA	T	GT	1	1	1	1	LSC	out between rpoC1:[22096,23706]- & rpoC1:[24485,24940]-
Ulmus pumila	23967	A	T	GT	1	1	1	1	LSC	out between rpoC1:[22096,23706]- & rpoC1:[24485,24940]-
Ulmus pumila	23971	A	T	GT	1	1	1	1	LSC	out between rpoC1:[22096,23706]- & rpoC1:[24485,24940]-
Ulmus pumila	23985	T	C	GT	1	1	1	1	LSC	out between rpoC1:[22096,23706]- & rpoC1:[24485,24940]-
Ulmus pumila	23998	T	C	GT	1	1	1	1	LSC	out between rpoC1:[22096,23706]- & rpoC1:[24485,24940]-
Ulmus pumila	24006	G	C	GT	1	1	1	1	LSC	out between rpoC1:[22096,23706]- & rpoC1:[24485,24940]-
Ulmus pumila	24014	G	T	GT	1	1	1	1	LSC	out between rpoC1:[22096,23706]- & rpoC1:[24485,24940]-
Ulmus pumila	24017	T	G	GT	1	1	1	1	LSC	out between rpoC1:[22096,23706]- & rpoC1:[24485,24940]-
Ulmus pumila	24019	C	CCTTAATT	GT	1	1	1	1	LSC	out between rpoC1:[22096,23706]- & rpoC1:[24485,24940]-
Ulmus pumila	24027	G	T	GT	1	1	1	1	LSC	out between rpoC1:[22096,23706]- & rpoC1:[24485,24940]-
Ulmus pumila	24031	A	G	GT	1	1	1	1	LSC	out between rpoC1:[22096,23706]- & rpoC1:[24485,24940]-
Ulmus pumila	24033	T	A	GT	1	1	1	1	LSC	out between rpoC1:[22096,23706]- & rpoC1:[24485,24940]-
Ulmus pumila	24034	A	T	GT	1	1	1	1	LSC	out between rpoC1:[22096,23706]- & rpoC1:[24485,24940]-
Ulmus pumila	24036	T	A	GT	1	1	1	1	LSC	out between rpoC1:[22096,23706]- & rpoC1:[24485,24940]-
Ulmus pumila	24038	A	G	GT	1	1	1	1	LSC	out between rpoC1:[22096,23706]- & rpoC1:[24485,24940]-
Ulmus pumila	24039	G	T	GT	1	1	1	1	LSC	out between rpoC1:[22096,23706]- & rpoC1:[24485,24940]-
Ulmus pumila	24040	G	A	GT	1	1	1	1	LSC	out between rpoC1:[22096,23706]- & rpoC1:[24485,24940]-
Ulmus pumila	24042	G	A	GT	1	1	1	1	LSC	out between rpoC1:[22096,23706]- & rpoC1:[24485,24940]-
Ulmus pumila	24043	T	A	GT	1	1	1	1	LSC	out between rpoC1:[22096,23706]- & rpoC1:[24485,24940]-
Ulmus pumila	24046	A	G	GT	1	1	1	1	LSC	out between rpoC1:[22096,23706]- & rpoC1:[24485,24940]-
Ulmus pumila	24047	T	C	GT	1	1	1	1	LSC	out between rpoC1:[22096,23706]- & rpoC1:[24485,24940]-
Ulmus pumila	24048	C	T	GT	1	1	1	1	LSC	out between rpoC1:[22096,23706]- & rpoC1:[24485,24940]-
Ulmus pumila	24051	G	T	GT	1	1	1	1	LSC	out between rpoC1:[22096,23706]- & rpoC1:[24485,24940]-
Ulmus pumila	24069	ACTTG	A	GT	1	1	1	1	LSC	out between rpoC1:[22096,23706]- & rpoC1:[24485,24940]-
Ulmus pumila	24081	T	A	GT	1	1	1	1	LSC	out between rpoC1:[22096,23706]- & rpoC1:[24485,24940]-
Ulmus pumila	24092	C	T	GT	1	1	1	1	LSC	out between rpoC1:[22096,23706]- & rpoC1:[24485,24940]-
Ulmus pumila	24097	G	A	GT	1	1	1	1	LSC	out between rpoC1:[22096,23706]- & rpoC1:[24485,24940]-
Ulmus pumila	24114	C	T	GT	1	1	1	1	LSC	out between rpoC1:[22096,23706]- & rpoC1:[24485,24940]-
Ulmus pumila	24118	A	G	GT	1	1	1	1	LSC	out between rpoC1:[22096,23706]- & rpoC1:[24485,24940]-
Ulmus pumila	24133	C	T	GT	1	1	1	1	LSC	out between rpoC1:[22096,23706]- & rpoC1:[24485,24940]-
Ulmus pumila	24142	C	T	GT	1	1	1	1	LSC	out between rpoC1:[22096,23706]- & rpoC1:[24485,24940]-
Ulmus pumila	24163	G	C	GT	1	1	1	1	LSC	out between rpoC1:[22096,23706]- & rpoC1:[24485,24940]-
Ulmus pumila	24167	G	A	GT	1	1	1	1	LSC	out between rpoC1:[22096,23706]- & rpoC1:[24485,24940]-
Ulmus pumila	24174	T	G	GT	1	1	1	1	LSC	out between rpoC1:[22096,23706]- & rpoC1:[24485,24940]-
Ulmus pumila	24186	A	ATTT	GT	1	1	1	1	LSC	out between rpoC1:[22096,23706]- & rpoC1:[24485,24940]-
Ulmus pumila	24196	T	TTTATTTTATTTGTACA	GT	1	1	1	1	LSC	out between rpoC1:[22096,23706]- & rpoC1:[24485,24940]-
Ulmus pumila	24199	G	A	GT	1	1	1	1	LSC	out between rpoC1:[22096,23706]- & rpoC1:[24485,24940]-
Ulmus pumila	24211	A	T	GT	1	1	1	1	LSC	out between rpoC1:[22096,23706]- & rpoC1:[24485,24940]-
Ulmus pumila	24220	TG	T	GT	1	1	1	1	LSC	out between rpoC1:[22096,23706]- & rpoC1:[24485,24940]-
Ulmus pumila	24225	G	C	GT	1	1	1	1	LSC	out between rpoC1:[22096,23706]- & rpoC1:[24485,24940]-
Ulmus pumila	24226	A	G	GT	1	1	1	1	LSC	out between rpoC1:[22096,23706]- & rpoC1:[24485,24940]-
Ulmus pumila	24230	A	G	GT	1	1	1	1	LSC	out between rpoC1:[22096,23706]- & rpoC1:[24485,24940]-
Ulmus pumila	24234	A	G	GT	1	1	1	1	LSC	out between rpoC1:[22096,23706]- & rpoC1:[24485,24940]-
Ulmus pumila	24236	G	A	GT	1	1	1	1	LSC	out between rpoC1:[22096,23706]- & rpoC1:[24485,24940]-
Ulmus pumila	24244	A	C	GT	1	1	1	1	LSC	out between rpoC1:[22096,23706]- & rpoC1:[24485,24940]-
Ulmus pumila	24259	G	A	GT	1	1	1	1	LSC	out between rpoC1:[22096,23706]- & rpoC1:[24485,24940]-
Ulmus pumila	24258	G	AGTT	GT	1	1	1	1	LSC	out between rpoC1:[22096,23706]- & rpoC1:[24485,24940]-
Ulmus pumila	24277	G	C	GT	1	1	1	1	LSC	out between rpoC1:[22096,23706]- & rpoC1:[24485,24940]-
Ulmus pumila	24283	A	T	GT	1	1	1	1	LSC	out between rpoC1:[22096,23706]- & rpoC1:[24485,24940]-
Ulmus pumila	24287	T	C	GT	1	1	1	1	LSC	out between rpoC1:[22096,23706]- & rpoC1:[24485,24940]-
Ulmus pumila	24288	T	C	GT	1	1	1	1	LSC	out between rpoC1:[22096,23706]- & rpoC1:[24485,24940]-
Ulmus pumila	24287	T	CTA	GT	1	1	1	1	LSC	out between rpoC1:[22096,23706]- & rpoC1:[24485,24940]-
Ulmus pumila	24289	C	T	GT	1	1	1	1	LSC	out between rpoC1:[22096,23706]- & rpoC1:[24485,24940]-
Ulmus pumila	24290	C	T	GT	1	1	1	1	LSC	out between rpoC1:[22096,23706]- & rpoC1:[24485,24940]-
Ulmus pumila	24296	A	G	GT	1	1	1	1	LSC	out between rpoC1:[22096,23706]- & rpoC1:[24485,24940]-
Ulmus pumila	24330	A	T	GT	1	1	1	1	LSC	out between rpoC1:[22096,23706]- & rpoC1:[24485,24940]-
Ulmus pumila	24331	T	A	GT	1	1	1	1	LSC	out between rpoC1:[22096,23706]- & rpoC1:[24485,24940]-
Ulmus pumila	24333	TGGGA	T	GT	1	1	1	1	LSC	out between rpoC1:[22096,23706]- & rpoC1:[24485,24940]-
Ulmus pumila	24350	C	A	GT	1	1	1	1	LSC	out between rpoC1:[22096,23706]- & rpoC1:[24485,24940]-
Ulmus pumila	24351	T	C	GT	1	1	1	1	LSC	out between rpoC1:[22096,23706]- & rpoC1:[24485,24940]-
Ulmus pumila	24359	A	T	GT	1	1	1	1	LSC	out between rpoC1:[22096,23706]- & rpoC1:[24485,24940]-
Ulmus pumila	24382	C	T	GT	1	1	1	1	LSC	out between rpoC1:[22096,23706]- & rpoC1:[24485,24940]-
Ulmus pumila	24390	C	A	GT	1	1	1	1	LSC	out between rpoC1:[22096,23706]- & rpoC1:[24485,24940]-
Ulmus pumila	24391	A	G	GT	1	1	1	1	LSC	out between rpoC1:[22096,23706]- & rpoC1:[24485,24940]-
Ulmus pumila	24391	AAGCC	G	GT	1	1	1	1	LSC	out between rpoC1:[22096,23706]- & rpoC1:[24485,24940]-
Ulmus pumila	24409	G	A	GT	1	1	1	1	LSC	out between rpoC1:[22096,23706]- & rpoC1:[24485,24940]-
Ulmus pumila	24418	C	T	GT	1	1	1	1	LSC	out between rpoC1:[22096,23706]- & rpoC1:[24485,24940]-
Ulmus pumila	24457	C	T	GT	1	1	1	1	LSC	out between rpoC1:[22096,23706]- & rpoC1:[24485,24940]-
Ulmus pumila	24459	T	G	GT	1	1	1	1	LSC	out between rpoC1:[22096,23706]- & rpoC1:[24485,24940]-
Ulmus pumila	24460	A	T	GT	1	1	1	1	LSC	out between rpoC1:[22096,23706]- & rpoC1:[24485,24940]-
Ulmus pumila	24468	A	T	GT	1	1	1	1	LSC	out between rpoC1:[22096,23706]- & rpoC1:[24485,24940]-
Ulmus pumila	24475	G	T	GT	1	1	1	1	LSC	out between rpoC1:[22096,23706]- & rpoC1:[24485,24940]-
Ulmus pumila	24502	A	G	GT	1	1	1	1	LSC	in rpoC1:[24485,24940]-
Ulmus pumila	24524	T	C	GT	1	1	1	1	LSC	in rpoC1:[24485,24940]-
Ulmus pumila	24563	T	C	GT	1	1	1	1	LSC	in rpoC1:[24485,24940]-
Ulmus pumila	24578	G	A	GT	1	1	1	1	LSC	in rpoC1:[24485,24940]-
Ulmus pumila	24599	A	G	GT	1	1	1	1	LSC	in rpoC1:[24485,24940]-
Ulmus pumila	24602	A	G	GT	1	1	1	1	LSC	in rpoC1:[24485,24940]-
Ulmus pumila	24627	C	T	GT	1	1	1	1	LSC	in rpoC1:[24485,24940]-
Ulmus pumila	24667	T	G	GT	1	1	1	1	LSC	in rpoC1:[24485,24940]-
Ulmus pumila	24668	C	A	GT	1	1	1	1	LSC	in rpoC1:[24485,24940]-
Ulmus pumila	24670	A	G	GT	1	1	1	1	LSC	in rpoC1:[24485,24940]-
Ulmus pumila	24671	A	G	GT	1	1	1	1	LSC	in rpoC1:[24485,24940]-
Ulmus pumila	24682	T	C	GT	1	1	1	1	LSC	in rpoC1:[24485,24940]-
Ulmus pumila	24685	C	T	GT	1	1	1	1	LSC	in rpoC1:[24485,24940]-
Ulmus pumila	24689	G	T	GT	1	1	1	1	LSC	in rpoC1:[24485,24940]-
Ulmus pumila	24722	G	A	GT	1	1	1	1	LSC	in rpoC1:[24485,24940]-
Ulmus pumila	24734	C	T	GT	1	1	1	1	LSC	in rpoC1:[24485,24940]-
Ulmus pumila	24744	C	T	GT	1	1	1	1	LSC	in rpoC1:[24485,24940]-
Ulmus pumila	24782	T	C	GT	1	1	1	1	LSC	in rpoC1:[24485,24940]-
Ulmus pumila	24797	A	G	GT	1	1	1	1	LSC	in rpoC1:[24485,24940]-
Ulmus pumila	24800	G	A	GT	1	1	1	1	LSC	in rpoC1:[24485,24940]-
Ulmus pumila	28452	T	C	GT	1	0	0	0	LSC	out between rpoB:[24946,28158]- & trnC-GCA:[29476,29546]+
Ulmus pumila	28784	CT-TTTTTTTTTATTTT	C,CTTTTTTTTTTTATTTT	GT	2	0	0	1	LSC	out between rpoB:[24946,28158]- & trnC-GCA:[29476,29546]+
Ulmus pumila	29430	AA	A	GT	1	0	0	0	LSC	out between rpoB:[24946,28158]- & trnC-GCA:[29476,29546]+
Ulmus pumila	30068	T	TTATATATATCTATTTTATATTTTAT	GT	1	0	0	0	LSC	out between trnC-GCA:[29476,29546]+ & petN:[30385,30480]+
Ulmus pumila	30996	C	CTT	GT	1	0	0	0	LSC	out between petN:[30385,30480]+ & psbM:[31719,31823]-
Ulmus pumila	31736	C	T	GT	1	0	0	0	LSC	in psbM:[31719,31823]-
Ulmus pumila	34105	C	A	GT	1	0	0	0	LSC	out between trnT-GGT:[33704,33775]+ & psbD:[35011,36072]+
Ulmus pumila	38332	C	A	GT	1	0	0	0	LSC	out between psbZ:[38142,38330]+ & trnG-GCC:[38678,38748]+
Ulmus pumila	38426	A	C	GT	1	0	0	0	LSC	out between psbZ:[38142,38330]+ & trnG-GCC:[38678,38748]+
Ulmus pumila	45732	A	G	GT	1	1	1	1	LSC	out between psaA:[41816,44068]- & trnS-GGA:[47532,47618]+
Ulmus pumila	45765	T	C	GT	1	1	1	1	LSC	out between psaA:[41816,44068]- & trnS-GGA:[47532,47618]+
Ulmus pumila	45932	A	G	GT	1	1	1	1	LSC	out between psaA:[41816,44068]- & trnS-GGA:[47532,47618]+
Ulmus pumila	46074	C	G	GT	1	1	1	1	LSC	out between psaA:[41816,44068]- & trnS-GGA:[47532,47618]+
Ulmus pumila	46246	A	C	GT	1	1	1	1	LSC	out between psaA:[41816,44068]- & trnS-GGA:[47532,47618]+
Ulmus pumila	46263	A	G	GT	1	1	1	1	LSC	out between psaA:[41816,44068]- & trnS-GGA:[47532,47618]+
Ulmus pumila	46361	A	G	GT	1	1	1	1	LSC	out between psaA:[41816,44068]- & trnS-GGA:[47532,47618]+
Ulmus pumila	46400	T	C	GT	1	1	1	1	LSC	out between psaA:[41816,44068]- & trnS-GGA:[47532,47618]+
Ulmus pumila	46447	A	C	GT	1	1	1	1	LSC	out between psaA:[41816,44068]- & trnS-GGA:[47532,47618]+
Ulmus pumila	46481	A	AAACTTCACCTTCAACAAGCGTAAATTTATTTCAAAATATTTTTTCTTTCTATCCCGAATAATCTTTCTTTCTCCTAAGACTGAGAGCGGTAAAAAATTTTATATTTAT	GT	1	1	1	1	LSC	out between psaA:[41816,44068]- & trnS-GGA:[47532,47618]+
Ulmus pumila	46484	C	T	GT	1	1	1	1	LSC	out between psaA:[41816,44068]- & trnS-GGA:[47532,47618]+
Ulmus pumila	46486	G	T	GT	1	1	1	1	LSC	out between psaA:[41816,44068]- & trnS-GGA:[47532,47618]+
Ulmus pumila	46489	G	A	GT	1	1	1	1	LSC	out between psaA:[41816,44068]- & trnS-GGA:[47532,47618]+
Ulmus pumila	46490	G	T	GT	1	1	1	1	LSC	out between psaA:[41816,44068]- & trnS-GGA:[47532,47618]+
Ulmus pumila	46497	G	A	GT	1	1	1	1	LSC	out between psaA:[41816,44068]- & trnS-GGA:[47532,47618]+
Ulmus pumila	46498	G	A	GT	1	1	1	1	LSC	out between psaA:[41816,44068]- & trnS-GGA:[47532,47618]+
Ulmus pumila	46498	A	AAAATTTATATTTATAATTTATATATAAATATATAAATAAAATATATATATAAAAA-------ATAAAAAATATATAAATTATATAAATAATAATAAAAAATAACATAATCAAATCGCACCAT,AAAATTTATATTTATAATTTATATATAAATATATAAATAAAATATATATATAAAAAATAAAAAATAAAAAATATATAAATTATATAAATAATAATAAAAAATAACATAATCAAATCGCACCAT,AAAATTTATATTTATAATTTATATATAAATATATAAATAAAATATATATATAAATAATAAAAAATAAAAA--ATAAAAAATATATAAATAATAATAAAAAATAACATAATCAAATCGCACCAT	GT	3	1	2	2	LSC	out between psaA:[41816,44068]- & trnS-GGA:[47532,47618]+
Ulmus pumila	46499	-	A,T	GT	2	1	1	1	LSC	out between psaA:[41816,44068]- & trnS-GGA:[47532,47618]+
Ulmus pumila	46499	-	A,T	GT	1	2	2	2	LSC	out between psaA:[41816,44068]- & trnS-GGA:[47532,47618]+
Ulmus pumila	46499	-	A,T	GT	1	2	2	2	LSC	out between psaA:[41816,44068]- & trnS-GGA:[47532,47618]+
Ulmus pumila	46605	T	TCGAGATCTA	GT	1	1	1	1	LSC	out between psaA:[41816,44068]- & trnS-GGA:[47532,47618]+
Ulmus pumila	46609	T	C	GT	1	1	1	1	LSC	out between psaA:[41816,44068]- & trnS-GGA:[47532,47618]+
Ulmus pumila	46653	A	G	GT	1	1	1	1	LSC	out between psaA:[41816,44068]- & trnS-GGA:[47532,47618]+
Ulmus pumila	48555	TAAATTAA	T	GT	1	0	0	0	LSC	out between rps4:[47915,48520]- & trnT-TGT:[48977,49049]-
Ulmus pumila	51854	C	CT	GT	0	0	1	0	LSC	out between trnF-GAA:[51217,51289]+ & ndhJ:[52016,52492]-
Ulmus pumila	51883	C	A	GT	1	0	0	0	LSC	out between trnF-GAA:[51217,51289]+ & ndhJ:[52016,52492]-
Ulmus pumila	51954	AT	A	GT	1	0	0	0	LSC	out between trnF-GAA:[51217,51289]+ & ndhJ:[52016,52492]-
Ulmus pumila	53301	T-TTTTTTTTTTATTTA	T,TTTTTTTTTTTTATTTA	GT	1	1	2	2	LSC	out between ndhK:[52604,53272]- & ndhC:[53344,53706]-
Ulmus pumila	53345	TAAGACCACTCTAGTGCCCCTTTTCGCCATGCATAAATTGAACCAACAATTAGGATAAGTACGAAAATTAAAGCTTCTATAAATACGGATGCCCCCAATACATCGAAACTCATTGCCCATGGATAAAGAAAAACCGTTTCAACATCAAAAACAACAAAAACGAGAGCAAACATATAATAACAGATTCGAAATTGTAACCAAGCATCCCCCATTGGTTCTATTCCCGATTCATAACTAGAAAGTTTTTCTGGTCCTTTGCTAATCGGGGCTAAAACTCCGGAAATGAAAAATGCCAAAATAGGAATAACACTTGAGATTATTAGAAATGCCCAGAAAATATCATATTCGTAAAGCAGA	T	GT	0	0	0	1	LSC	in ndhC:[53344,53706]-
Ulmus pumila	54041	TA	T	GT	1	0	0	0	LSC	out between ndhC:[53344,53706]- & trnV-TAC:[54454,54489]-
Ulmus pumila	54073	A	AT	GT	0	1	1	1	LSC	out between ndhC:[53344,53706]- & trnV-TAC:[54454,54489]-
Ulmus pumila	58018	CAA	C	GT	1	0	0	0	LSC	out between atpB:[56016,57512]- & rbcL:[58252,59700]+
Ulmus pumila	60007	TTATTGTATTTTTTTATAATAGAATTTATATTAATGTATTTTTTTATAATAGAATTTATATTAATGTATTTTTTTATAATAGAATTTATATTAATG	T,TTATTGTATTTTTTTATAATAGAATTTAT------------------------------------------------------------ATTAATG	GT	1	2	2	2	LSC	out between rbcL:[58252,59700]+ & accD:[60742,62238]+
Ulmus pumila	60816	G	A	GT	0	1	0	0	LSC	in accD:[60742,62238]+
Ulmus pumila	62313	C	CA	GT	1	1	1	1	LSC	out between accD:[60742,62238]+ & psaI:[62726,62839]+
Ulmus pumila	62438	G	T	GT	1	0	0	0	LSC	out between accD:[60742,62238]+ & psaI:[62726,62839]+
Ulmus pumila	62458	AATATTAATATTTATAC	A	GT	1	0	0	0	LSC	out between accD:[60742,62238]+ & psaI:[62726,62839]+
Ulmus pumila	62863	A-TTTTT	A,ATTTTTT	GT	2	1	2	1	LSC	out between psaI:[62726,62839]+ & ycf4:[63270,63824]+
Ulmus pumila	64019	G-T	G,GTT	GT	2	0	1	0	LSC	out between ycf4:[63270,63824]+ & cemA:[64460,65149]+
Ulmus pumila	66665	A	A-----T,A----TT,ATTTTTT	GT	3	1	1	2	LSC	out between petA:[65339,66301]+ & psbJ:[66967,67089]-
Ulmus pumila	67821	G-A	G,GAA	GT	1	2	2	2	LSC	out between psbE:[67492,67743]- & petL:[69131,69226]+
Ulmus pumila	68234	G	T	GT	1	0	0	0	LSC	out between psbE:[67492,67743]- & petL:[69131,69226]+
Ulmus pumila	68491	AT	A	GT	1	0	0	0	LSC	out between psbE:[67492,67743]- & petL:[69131,69226]+
Ulmus pumila	70534	C	CT	GT	1	0	0	0	LSC	out between psaJ:[70325,70459]+ & rpl33:[70891,71091]+
Ulmus pumila	70569	G	T	GT	1	0	0	0	LSC	out between psaJ:[70325,70459]+ & rpl33:[70891,71091]+
Ulmus pumila	71634	A	AA	GT	1	1	1	1	LSC	out between rps18:[71304,71609]+ & rpl20:[71808,72161]-
Ulmus pumila	72322	CT	C	GT	1	0	0	0	LSC	out between rpl20:[71808,72161]- & rps12:[72975,73088]-
Ulmus pumila	73777	CTTTTTTT	C,C-TTTTTT	GT	2	0	0	1	LSC	out between rps12:[72975,73088]- & psbB:[75905,77431]+
Ulmus pumila	73945	GA	G	GT	1	0	0	0	LSC	out between rps12:[72975,73088]- & psbB:[75905,77431]+
Ulmus pumila	74001	G	GA	GT	0	0	1	0	LSC	out between rps12:[72975,73088]- & psbB:[75905,77431]+
Ulmus pumila	74663	ATAATATAG	A	GT	1	0	0	0	LSC	out between rps12:[72975,73088]- & psbB:[75905,77431]+
Ulmus pumila	74672	A	G	GT	1	0	0	0	LSC	out between rps12:[72975,73088]- & psbB:[75905,77431]+
Ulmus pumila	78746	G	T	GT	1	0	0	0	LSC	out between psbH:[77992,78216]+ & rpoA:[81441,82442]-
Ulmus pumila	81418	A	AA	GT	1	1	1	1	LSC	out between psbH:[77992,78216]+ & rpoA:[81441,82442]-
Ulmus pumila	82454	TTTATCAAA	T	GT	0	0	0	1	LSC	out between rpoA:[81441,82442]- & rps11:[82510,82926]-
Ulmus pumila	83034	ATTTTATAGATCCCCTTTTTTC	A	GT	0	0	1	0	LSC	out between rps11:[82510,82926]- & rpl36:[83089,83241]+
Ulmus pumila	83297	G	G-A,GAA	GT	2	0	0	1	LSC	out between rpl36:[83089,83241]+ & rps8:[83678,84082]-
Ulmus pumila	84025	T	G	GT	1	0	0	0	LSC	in rps8:[83678,84082]-
Ulmus pumila	84272	CAGGTGCTATTATAATACTTC	C	GT	0	0	0	1	LSC	out between rps8:[83678,84082]- & rpl14:[84281,84649]-
Ulmus pumila	85564	C	C-A,CAA	GT	2	1	1	1	LSC	out between rpl16:[84779,85189]- & rps3:[86382,87035]-
Ulmus pumila	85977	G	A	GT	1	1	1	1	LSC	out between rpl16:[84779,85189]- & rps3:[86382,87035]-
Ulmus pumila	86221	A	AT	GT	1	1	0	1	LSC	out between rpl16:[84779,85189]- & rps3:[86382,87035]-
Ulmus pumila	97881	G	T	GT	1	0	0	0	IRa	out between trnL-CAA:[97555,97635]- & rps7:[100763,101230]-
Ulmus pumila	102309	A	AT	GT	1	0	1	1	IRa	out between rps12:[101280,102078]- & trnV-GAC:[103757,103828]+
Ulmus pumila	111022	TCATTGTTCAACTCTTTGACAACACGAAAAAAC	T	GT	0	0	0	1	IRa	in rrn4.5S:[110869,111134]-
Ulmus pumila	111263	T	A	GT	0	1	1	1	IRa	in rrn5S:[111228,111355]+
Ulmus pumila	111264	C	T	GT	0	1	1	1	IRa	in rrn5S:[111228,111355]+
Ulmus pumila	111264	C	CCAT	GT	0	1	1	1	IRa	in rrn5S:[111228,111355]+
Ulmus pumila	112350	T	TA	GT	0	0	0	1	IRa	in trnN-GTT:[112299,112370]-
Ulmus pumila	116162	A	T	GT	1	0	0	0	SSC	out between ycf1:[112681,114183]+ & ndhF:[114155,116335]-
Ulmus pumila	116327	G	A	GT	1	0	0	0	SSC	out between ycf1:[112681,114183]+ & ndhF:[114155,116335]-
Ulmus pumila	116412	T	G	GT	1	0	0	0	SSC	out between ndhF:[114155,116335]- & rpl32:[117450,117608]+
Ulmus pumila	116639	T--AATATTTATATTAAAATAATT	T,TTGAATATAAGTATAAAATTTGAT	GT	2	0	1	0	SSC	out between ndhF:[114155,116335]- & rpl32:[117450,117608]+
Ulmus pumila	116646	T	-,A	GT	2	0	1	0	SSC	out between ndhF:[114155,116335]- & rpl32:[117450,117608]+
Ulmus pumila	116647	T	-,A	GT	2	0	1	0	SSC	out between ndhF:[114155,116335]- & rpl32:[117450,117608]+
Ulmus pumila	116648	A	-,G	GT	2	0	1	0	SSC	out between ndhF:[114155,116335]- & rpl32:[117450,117608]+
Ulmus pumila	116652	T	-,A	GT	2	0	1	0	SSC	out between ndhF:[114155,116335]- & rpl32:[117450,117608]+
Ulmus pumila	116656	A	-,T	GT	2	0	1	0	SSC	out between ndhF:[114155,116335]- & rpl32:[117450,117608]+
Ulmus pumila	116658	A	-,T	GT	2	0	1	0	SSC	out between ndhF:[114155,116335]- & rpl32:[117450,117608]+
Ulmus pumila	116659	A	-,G	GT	2	0	1	0	SSC	out between ndhF:[114155,116335]- & rpl32:[117450,117608]+
Ulmus pumila	116660	T	-,A	GT	2	0	1	0	SSC	out between ndhF:[114155,116335]- & rpl32:[117450,117608]+
Ulmus pumila	117642	G-----AA	G,G----AAA,GA--AAAA,GAAAAAAA	GT	1	3	4	2	SSC	out between rpl32:[117450,117608]+ & trnL-TAG:[118772,118851]+
Ulmus pumila	117749	ATAATATAAT	A	GT	1	0	0	0	SSC	out between rpl32:[117450,117608]+ & trnL-TAG:[118772,118851]+
Ulmus pumila	118128	C	CT	GT	1	0	0	0	SSC	out between rpl32:[117450,117608]+ & trnL-TAG:[118772,118851]+
Ulmus pumila	118199	A	C	GT	0	0	1	0	SSC	out between rpl32:[117450,117608]+ & trnL-TAG:[118772,118851]+
Ulmus pumila	118220	T	C	GT	0	0	1	0	SSC	out between rpl32:[117450,117608]+ & trnL-TAG:[118772,118851]+
Ulmus pumila	118226	A	C	GT	0	0	1	0	SSC	out between rpl32:[117450,117608]+ & trnL-TAG:[118772,118851]+
Ulmus pumila	118251	A	C	GT	0	0	1	0	SSC	out between rpl32:[117450,117608]+ & trnL-TAG:[118772,118851]+
Ulmus pumila	118255	T	C	GT	0	0	1	0	SSC	out between rpl32:[117450,117608]+ & trnL-TAG:[118772,118851]+
Ulmus pumila	118332	A	T	GT	0	0	1	0	SSC	out between rpl32:[117450,117608]+ & trnL-TAG:[118772,118851]+
Ulmus pumila	118338	A	G	GT	0	0	1	0	SSC	out between rpl32:[117450,117608]+ & trnL-TAG:[118772,118851]+
Ulmus pumila	118963	C	CT	GT	1	0	1	1	SSC	out between trnL-TAG:[118772,118851]+ & ccsA:[118989,119915]+
Ulmus pumila	119945	C	A	GT	1	0	0	0	SSC	out between ccsA:[118989,119915]+ & ndhD:[120110,121627]-
Ulmus pumila	123428	C	T	GT	1	0	0	0	SSC	out between ndhG:[122802,123332]- & ndhI:[123675,124169]-
Ulmus pumila	125090	T	TA	GT	1	0	0	0	SSC	out between ndhA:[124249,124787]- & ndhA:[126299,126860]-
Ulmus pumila	125306	G	T	GT	1	0	0	0	SSC	out between ndhA:[124249,124787]- & ndhA:[126299,126860]-
Ulmus pumila	126807	TCTAGAA	T	GT	0	0	0	1	SSC	in ndhA:[126299,126860]-
Ulmus pumila	128568	T	TAATAATTTCAATTTTTTTTTTTTA	GT	1	0	0	0	SSC	out between rps15:[128154,128426]- & ycf1:[128831,132063]-
Ulmus pumila	130444	T	G	GT	1	0	0	0	SSC	in ycf1:[128831,132063]-
Ulmus pumila	131141	T	G	GT	1	0	0	0	SSC	in ycf1:[128831,132063]-
Ulmus pumila	134833	G	GT	GT	0	0	0	1	IRb	in trnN-GTT:[134817,134888]+
Ulmus pumila	135919	G	GGAT	GT	0	1	1	1	IRb	in rrn5S:[135832,135959]-
Ulmus pumila	135923	G	A	GT	0	1	1	1	IRb	in rrn5S:[135832,135959]-
Ulmus pumila	135924	A	T	GT	0	1	1	1	IRb	in rrn5S:[135832,135959]-
Ulmus pumila	136116	CAAAGAGTTGAACAATGGTTTTTTCGTGTTGTC	C	GT	0	0	0	1	IRb	in rrn4.5S:[136053,136318]+
Ulmus pumila	144866	G	GA	GT	1	0	1	1	IRb	out between trnV-GAC:[143359,143430]- & rps12:[145109,145907]+
Ulmus pumila	149306	C	A	GT	1	0	0	0	IRb	out between rps7:[145957,146424]+ & trnL-CAA:[149552,149632]+
